# Supplementary material for: Prolonged Gel Delivery to Oral Cavity from a Silicone Tube: In Vivo Assessment
Source: Pharmaceutics. 2025 Aug 22;17(9):1095. doi: 10.3390/pharmaceutics17091095 (PMC12473675; doi:10.3390/pharmaceutics17091095)
Supplement: Supplementary file 1 [file pharmaceutics-17-01095-s001.zip]

Archive with 1 entries (1 files):
- pharmaceutics-3792634 - Supplementary material.pdf
